# Supplementary material for: Integrative Literature Review on the Lived Experiences of Parents of Children with a Rare Disease
Source: Healthcare (Basel). 2026 May 22;14(11):1437. doi: 10.3390/healthcare14111437 (PMC13256770; doi:10.3390/healthcare14111437)
Supplement: Supplementary file 1 [file healthcare-14-01437-s001.zip]

Archive with 1 entries (1 files):
- healthcare-4305665-supplementary.pdf
